# Supplementary material for: Draft Genome Sequence of a New Fusarium Isolate Belonging to Fusarium tricinctum Species Complex Collected From Hazelnut in Central Italy
Source: Front Plant Sci. 2021 Dec 16;12:788584. doi: 10.3389/fpls.2021.788584 (PMC8718101; doi:10.3389/fpls.2021.788584)
Supplement: Supplementary Figure 1 — Phylogenetic tree of RPB1 and RPB2 concatenated sequences among FTSC strains. The nucleotide sequence of RPB1 and RPB2 genes of a selection of 63 strains belonging to the FTSC were concatenated, aligned, and used to build a ML tree using RAxML, from which only bootstraps higher than 60 are shown. [file Data_Sheet_1.zip]

Archive with 8 entries (8 files):
- Supplementary Dataset 1.DOCX
- Supplementary Dataset 2.DOCX
- Supplementary Dataset 3.docx
- Supplementary Figure 1.PDF
- Supplementary Figure 2.TIFF
- Supplementary Table 1.XLSX
- Supplementary Table 2.XLSX
- Supplementary Table 3.XLSX
