# Supplementary material for: Draft Genome Sequence of a New Fusarium Isolate Belonging to Fusarium tricinctum Species Complex Collected From Hazelnut in Central Italy
Source: Front Plant Sci. 2021 Dec 16;12:788584. doi: 10.3389/fpls.2021.788584 (PMC8718101; doi:10.3389/fpls.2021.788584)
Supplement: Supplementary Figure 1 — Phylogenetic tree of RPB1 and RPB2 concatenated sequences among FTSC strains. The nucleotide sequence of RPB1 and RPB2 genes of a selection of 63 strains belonging to the FTSC were concatenated, aligned, and used to build a ML tree using RAxML, from which only bootstraps higher than 60 are shown. [file Data_Sheet_1.zip › Supplementary Table 1.XLSX]

## Sheet: Sheet1
Species	strain name	RPB1	RPB2	Assembly
F. acuminatum	NRRL 28449	MG282373	MG282402.1
F. acuminatum	NRRL 45994	KC808324.1	GQ505496.1
F. acuminatum	NRRL 52789	JF741010.1	MH582367
F. acuminatum	F829			GCA 013363215.1
F. acuminatum	NRRL 28652	MG282384	MG282414.1
F. avenaceum	NRRL 26911	MG282372.1	MG282401.1
F. avenaceum	NRRL 54939	JX171551.1	JX171663.1
F. avenaceum	Fa05001			GCA 000769215.1
F. avenaceum	542020KK			GCA 019055345.1
F. avenaceum	562020KK			GCA 019055315.1
F. avenaceum	F156N33			GCA 018282135.1
F. avenaceum	KA13			GCA 012959155.1
F. avenaceum	FaLH03			GCA 000769305.1
F. avenaceum	FaLH27			GCA 000769295.1
F. avenaceum	NRRL 13321			GCA 013753855.1
F. avenaceum	S18/60			GCA 019055295.1
F. avenaceum	S18/70			GCA 019055285.1
F. avenaceum	S18/74			GCA 019055275.1
F. avenaceum	INRA112	MH667521.1	MH667546.1
F. avenaceum	INRA494	MH667522.1	MH667548.1
F. avenaceum	INRA495	MH667523.1	MH667549.1
F. avenaceum	INRA496	MH667524.1	MH667550.1
F. avenaceum	INRA497	MH667525.1	MH667551.1
F. avenaceum	INRA498	MH667526.1	MH667552.1
F. avenaceum	INRA499	MH667527.1	MH667553.1
F. avenaceum	INRA6	MH667520.1	MH667545.1
F. avenaceum	INRA611	MH667528.1	MH667543.1
F. avenaceum	NRRL 25128	JF740962	MH582355.1
F. avenaceum	INRA612	MH667529.1	MH667544.1
F. flocciferum	NRRL 25473	JX171514	JX171627.1
F. flocciferum	NRRL 45999	HM347195	MH582362.1
F. flocciferum	NRRL 52714	JF740977	MH582363.1
F. flocciferum	NRRL 52933	JF741019.1	MH582368.1
F. flocciferum	NRRL 54147	HM347200	MH582369.1
F. petersiae	JW14004	MG386138	MG386149
F. petersiae	JW14005	MG386139	MG386150
F. sp	PT			from this work
F. sp	NRRL 34036	HM347173	GQ505483.1
F. sp	NRRL 36147	HM347174	GQ505484.1
F. sp	NRRL 52722	JF740980	JF741130.1
F. sp	NRRL 52726	JF740981.1	MH582364.1
F. sp	NRRL 52727	JF740982	JF741133.1
F. sp	NRRL 52730	JF740984	JF741135.1
F. torulosum	NRRL 22748	JX171502.1	JX171615.1
F. torulosum	NRRL 52772	JF741003.1	MH582377.1
F. tricinctum	24E	MT232473.1	MT250638.1
F. tricinctum	CBS 253.50	MW928802.1	MW928823.1
F. tricinctum	NRRL 25481			GCA 012977725.1
F. tricinctum	INRA104			GCA 900382705.2
F. tricinctum	T6			GCA 003045085.1
F. tricinctum	INRA105	MH667531.1	MH667565.1
F. tricinctum	INRA106	MH667532.1	MH667566.1
F. tricinctum	INRA521	MH667533.1	MH667554.1
F. tricinctum	INRA522	MH667534.1	MH667555.1
F. tricinctum	INRA523	MH667535.1	MH667556.1
F. tricinctum	INRA524	MH667536.1	MH667557.1
F. tricinctum	INRA525	MH667537.1	MH667558.1
F. tricinctum	INRA526	MH667538.1	MH667559.1
F. tricinctum	INRA527	MH667539.1	MH667560.1
F. tricinctum	INRA528	MH667540.1	MH667561.1
F. tricinctum	INRA529	MH667541.1	MH667562.1
F. tricinctum	INRA610	MH667542.1	MH667563.1
F. tricinctum	INRA86	MH667530.1	MH667564.1
