# Supplementary material for: Draft Genome Sequence of a New Fusarium Isolate Belonging to Fusarium tricinctum Species Complex Collected From Hazelnut in Central Italy
Source: Front Plant Sci. 2021 Dec 16;12:788584. doi: 10.3389/fpls.2021.788584 (PMC8718101; doi:10.3389/fpls.2021.788584)
Supplement: Supplementary Figure 1 — Phylogenetic tree of RPB1 and RPB2 concatenated sequences among FTSC strains. The nucleotide sequence of RPB1 and RPB2 genes of a selection of 63 strains belonging to the FTSC were concatenated, aligned, and used to build a ML tree using RAxML, from which only bootstraps higher than 60 are shown. [file Data_Sheet_1.zip › Supplementary Table 2.XLSX]

## Sheet: ITS
Description	Scientific Name	Max Score	Total Score	Query Cover	E value	Per. ident	Acc. Len	Accession
Fusarium lateritium strain BBA 63665 18S ribosomal RNA gene, partial sequence; internal transcribed spacer 1, 5.8S ribosomal RNA gene and internal transcribed spacer 2, complete sequence; and 28S ribosomal RNA gene, partial sequence	Fusarium lateritium	2545	2545	100%	0	98.22	1456	AF310982.1
Fusarium lateritium strain BBA 65675 18S ribosomal RNA gene, partial sequence; internal transcribed spacer 1, 5.8S ribosomal RNA gene and internal transcribed spacer 2, complete sequence; and 28S ribosomal RNA gene, partial sequence	Fusarium lateritium	2492	2492	100%	0	97.53	1458	AF310981.1
Fusarium lateritium strain BBA 65248 18S ribosomal RNA gene, partial sequence; internal transcribed spacer 1, 5.8S ribosomal RNA gene and internal transcribed spacer 2, complete sequence; and 28S ribosomal RNA gene, partial sequence	Fusarium lateritium	2442	2442	100%	0	96.92	1459	AF310980.1
Fusarium sp. BBA 69700 18S ribosomal RNA gene, partial sequence; internal transcribed spacer 1, 5.8S ribosomal RNA gene and internal transcribed spacer 2, complete sequence; and 28S ribosomal RNA gene, partial sequence	Fusarium sp. BBA 69700	2438	2438	100%	0	96.85	1460	AF310976.1
Fusarium sp. BBA 65925 18S ribosomal RNA gene, partial sequence; internal transcribed spacer 1, 5.8S ribosomal RNA gene and internal transcribed spacer 2, complete sequence; and 28S ribosomal RNA gene, partial sequence	Fusarium sp. BBA 65925	2433	2433	100%	0	96.78	1460	AF310977.1
Fusarium lateritium strain BBA 62246 18S ribosomal RNA gene, partial sequence; internal transcribed spacer 1, 5.8S ribosomal RNA gene and internal transcribed spacer 2, complete sequence; and 28S ribosomal RNA gene, partial sequence	Fusarium lateritium	2418	2418	100%	0	96.64	1456	AF310978.1
Fusarium fujikuroi strain Augusto2 chromosome II	Fusarium fujikuroi	2412	2521	100%	0	96.58	5014829	CP023090.1
Fusarium fujikuroi strain CSV1 chromosome II	Fusarium fujikuroi	2412	2521	100%	0	96.58	5023961	CP023078.1
Fusarium sp. isolate C4B 18S ribosomal RNA gene, partial sequence; internal transcribed spacer 1, 5.8S ribosomal RNA gene, and internal transcribed spacer 2, complete sequence; and 28S ribosomal RNA gene, partial sequence	Fusarium sp.	2412	2412	100%	0	96.58	2732	MH990626.1
Fusarium proliferatum partial 18S rRNA gene for 18S ribosomal RNA, strain ITEM2400	Fusarium proliferatum	2412	2412	100%	0	96.58	7932	LT841264.1
Fusarium proliferatum partial 18S rRNA gene for 18S ribosomal RNA, strain ITEM2287	Fusarium proliferatum	2412	2412	100%	0	96.58	7930	LT841250.1
Fusarium fujikuroi IMI 58289 draft genome, chromosome FFUJ_chr02	Fusarium fujikuroi IMI 58289	2412	2412	100%	0	96.58	5039041	HF679024.1
Fusarium sp. BBA 70872 18S ribosomal RNA gene, partial sequence; internal transcribed spacer 1, 5.8S ribosomal RNA gene and internal transcribed spacer 2, complete sequence; and 28S ribosomal RNA gene, partial sequence	Fusarium sp. BBA 70872	2405	2405	100%	0	96.51	1455	AF310975.1
Alternaria alternata strain 80 small subunit ribosomal RNA gene, partial sequence; internal transcribed spacer 1, 5.8S ribosomal RNA gene, and internal transcribed spacer 2, complete sequence; and large subunit ribosomal RNA gene, partial sequence	Alternaria alternata	2290	2290	100%	0	95.21	2066	MK828119.1
Fusarium graminearum genome assembly, chromosome: IV	Fusarium graminearum	2278	4550	100%	0	95.07	8055933	LT222056.1
Fusarium graminearum chromosome 4, complete genome	Fusarium graminearum	2278	407600	100%	0	95.07	9395062	HG970335.2
Fusarium culmorum strain Class2-1B chromosome 3	Fusarium culmorum	2278	4556	100%	0	95.07	8191005	CP064749.1
Fusarium pseudograminearum strain Class2-1C chromosome 2	Fusarium pseudograminearum	2276	9088	100%	0	95.06	8469479	CP064754.1
Cladosporium sp. strain 50 small subunit ribosomal RNA gene, partial sequence; internal transcribed spacer 1, 5.8S ribosomal RNA gene, and internal transcribed spacer 2, complete sequence; and large subunit ribosomal RNA gene, partial sequence	Cladosporium sp.	2272	2272	100%	0	95	2069	MK828117.1
Fusarium culmorum genome assembly, chromosome: IV	Fusarium culmorum	2266	2266	100%	0	94.93	7957372	LT598662.1
Fusarium oxysporum Fo47 chromosome IV	Fusarium oxysporum Fo47	2250	7559	100%	0	94.73	4731052	CP052041.1
Fusarium oxysporum strain 149 small subunit ribosomal RNA gene, partial sequence; internal transcribed spacer 1, 5.8S ribosomal RNA gene, and internal transcribed spacer 2, complete sequence; and large subunit ribosomal RNA gene, partial sequence	Fusarium oxysporum	2250	2250	100%	0	94.73	2056	MK828120.1
Fusarium oxysporum f. sp. dianthi partial 18S rRNA gene for 18S ribosomal RNA, strain Fod008	Fusarium oxysporum f. sp. dianthi	2250	2250	100%	0	94.73	7875	LT841236.1
Fusarium oxysporum f. sp. dianthi partial 18S rRNA gene for 18S ribosomal RNA, strain Fod001	Fusarium oxysporum f. sp. dianthi	2250	2250	100%	0	94.73	7875	LT841222.1
Fusarium oxysporum f. sp. cumini partial 18S rRNA gene for 18S ribosomal RNA, strain F11	Fusarium oxysporum f. sp. cumini	2250	2250	100%	0	94.72	7705	LT841208.1
TPA: Fusarium oxysporum f. sp. cubense race 4 strain B2 rDNA repeat region	Fusarium odoratissimum	2244	2244	100%	0	94.65	7872	LT571434.1
Fusarium venenatum strain A3/5 genome assembly, chromosome: IIII	Fusarium venenatum	2233	310500	100%	0	94.58	9101081	LN649232.1
Fusarium graminearum strain FG-12 chromosome 4	Fusarium graminearum	2220	2220	100%	0	94.39	7835986	CP079830.1
Fusarium graminearum strain 140 small subunit ribosomal RNA gene, partial sequence; internal transcribed spacer 1, 5.8S ribosomal RNA gene, and internal transcribed spacer 2, complete sequence; and large subunit ribosomal RNA gene, partial sequence	Fusarium graminearum	2211	2211	100%	0	94.37	2048	MK828118.1
Fusarium proliferatum strain 144 small subunit ribosomal RNA gene, partial sequence; internal transcribed spacer 1, 5.8S ribosomal RNA gene, and internal transcribed spacer 2, complete sequence; and large subunit ribosomal RNA gene, partial sequence	Fusarium proliferatum	2067	2067	99%	0	92.35	2081	MK828121.1
Nectria cinnabarina isolate DM1152 small subunit ribosomal RNA gene, partial sequence; internal transcribed spacer 1, 5.8S ribosomal RNA gene, and internal transcribed spacer 2, complete sequence; and large subunit ribosomal RNA gene, partial sequence	Nectria cinnabarina	2060	2060	100%	0	92.17	5163	MT644877.1
Volutella ciliata 18S rRNA gene, 5.8S rRNA gene, 28S rRNA gene (partial), internal transcribed spacer 1 (ITS1) and internal transcribed spacer 2 (ITS2), strain BBA 69459	Volutella ciliata	2002	2002	100%	0	91.47	2865	AJ301967.1
Fusarium sp. CBS 119214 culture CBS:119214 18S ribosomal RNA gene, partial sequence; internal transcribed spacer 1, 5.8S ribosomal RNA gene, and internal transcribed spacer 2, complete sequence; and 28S ribosomal RNA gene, partial sequence	Fusarium sp. CBS 119214	1995	1995	85%	0	95.6	1534	EU552132.1
Fusarium sarcochroum genomic DNA sequence contains 18S rRNA gene, ITS1, 5.8S rRNA gene, ITS2 and 28S rRNA gene, strain CPC 28075	Fusarium sarcochroum	1964	1964	78%	0	97.81	1423	LT746259.1
Fusarium sarcochroum genomic DNA sequence contains 18S rRNA gene, ITS1, 5.8S rRNA gene, ITS2 and 28S rRNA gene, strain CPC 26370	Fusarium sarcochroum	1962	1962	78%	0	97.81	1420	LT746256.1
Fusarium sarcochroum genomic DNA sequence contains 18S rRNA gene, ITS1, 5.8S rRNA gene, ITS2 and 28S rRNA gene, strain CPC 26369	Fusarium sarcochroum	1962	1962	78%	0	97.81	1420	LT746255.1
Fusarium sarcochroum genomic DNA sequence contains 18S rRNA gene, ITS1, 5.8S rRNA gene, ITS2 and 28S rRNA gene, strain CPC 28116	Fusarium sarcochroum	1960	1960	78%	0	97.8	1419	LT746260.1
Myrothecium atroviride 18S rRNA gene, 5.8S rRNA gene, 28S rRNA gene (partial), internal transcribed spacer 1 (ITS1) and internal transcribed spacer 2 (ITS2), strain BBA 71016	Myrothecium atroviride	1958	1958	100%	0	90.91	2891	AJ302002.1
Fusarium sarcochroum genomic DNA sequence contains 18S rRNA gene, ITS1, 5.8S rRNA gene, ITS2 and 28S rRNA gene, strain CPC 26851	Fusarium sarcochroum	1953	1953	78%	0	97.63	1422	LT746257.1
Myrothecium verrucaria 18S rRNA gene, 5.8S rRNA gene, 28S rRNA gene (partial), internal transcribed spacer 1 (ITS1) and internal transcribed spacer 2 (ITS2), strain BBA 71017	Albifimbria verrucaria	1953	1953	100%	0	90.84	2890	AJ302003.1
Fusarium sarcochroum genomic DNA sequence contains 18S rRNA gene, ITS1, 5.8S rRNA gene, ITS2 and 28S rRNA gene, strain CPC 28118	Fusarium sarcochroum	1951	1951	78%	0	97.63	1420	LT746261.1
Myrothecium verrucaria 18S rRNA gene, 5.8S rRNA gene, 28S rRNA gene (partial), internal transcribed spacer 1 (ITS1) and internal transcribed spacer 2 (ITS2), strain BBA 70749	Albifimbria verrucaria	1951	1951	100%	0	90.84	2889	AJ301999.1
Fusarium sp. AP.MSU3 18S ribosomal RNA gene, partial sequence; internal transcribed spacer 1, 5.8S ribosomal RNA gene, and internal transcribed spacer 2, complete sequence; and 28S ribosomal RNA gene, partial sequence	Fusarium sp. AP.MSU3	1947	1947	82%	0	95.8	1652	KT282392.1
Fusarium sarcochroum genomic DNA sequence contains 18S rRNA gene, ITS1, 5.8S rRNA gene, ITS2 and 28S rRNA gene, strain CPC 27921	Fusarium sarcochroum	1945	1945	77%	0	97.62	1417	LT746258.1
Fusarium oxysporum strain KAML01 18S ribosomal RNA gene, partial sequence; internal transcribed spacer 1, 5.8S ribosomal RNA gene, and internal transcribed spacer 2, complete sequence; and 28S ribosomal RNA gene, partial sequence	Fusarium oxysporum	1943	1943	82%	0	95.86	1641	KC119203.1
Fusarium sp. KANPR01 18S ribosomal RNA gene, partial sequence; internal transcribed spacer 1, 5.8S ribosomal RNA gene, and internal transcribed spacer 2, complete sequence; and 28S ribosomal RNA gene, partial sequence	Fusarium sp. KANPR01	1941	1941	82%	0	95.85	1646	KC119197.1
Fusarium equiseti isolate MPH1 small subunit ribosomal RNA gene, partial sequence; internal transcribed spacer 1, 5.8S ribosomal RNA gene, and internal transcribed spacer 2, complete sequence; and large subunit ribosomal RNA gene, partial sequence	Fusarium equiseti	1930	1930	82%	0	95.83	1195	KY365254.1
Uncultured Ascomycota clone 4S2_D01 18S ribosomal RNA gene, partial sequence; internal transcribed spacer 1, 5.8S ribosomal RNA gene, and internal transcribed spacer 2, complete sequence; and 28S ribosomal RNA gene, partial sequence	uncultured Ascomycota	1925	1925	87%	0	94.26	1629	EU490021.1
Fusarium lateritium 18S ribosomal RNA gene, partial sequence; internal transcribed spacer 1, 5.8S ribosomal RNA gene and internal transcribed spacer 2, complete sequence; and 28S ribosomal RNA gene, partial sequence	Fusarium lateritium	1917	1917	77%	0	97.43	1149	AY188920.1
Myrothecium inundatum 18S rRNA gene, 5.8S rRNA gene, 28S rRNA gene (partial), internal transcribed spacer 1 (ITS1) and internal transcribed spacer 2 (ITS2), strain BBA 71019	Myrothecium inundatum	1917	1917	100%	0	90.37	2900	AJ302005.1
Sordariomycetes sp. isolate PS5111 internal transcribed spacer 1, partial sequence; 5.8S ribosomal RNA gene and internal transcribed spacer 2, complete sequence; and large subunit ribosomal RNA gene, partial sequence	Sordariomycetes sp.	1908	1908	72%	0	99.43	1050	MW529865.1
Fungal sp. voucher ARIZ:PS0496 internal transcribed spacer 1, partial sequence; 5.8S ribosomal RNA gene and internal transcribed spacer 2, complete sequence; and 28S ribosomal RNA gene, partial sequence	fungal sp.	1901	1901	72%	0	99.33	1048	KU977788.1
Uncultured Basidiomycota clone MO1_A01 18S ribosomal RNA gene, partial sequence; internal transcribed spacer 1, 5.8S ribosomal RNA gene, and internal transcribed spacer 2, complete sequence; and 28S ribosomal RNA gene, partial sequence	uncultured Basidiomycota	1895	1895	87%	0	93.87	1375	EU490155.1
Myrothecium cinctum 18S rRNA gene, 5.8S rRNA gene, 28S rRNA gene (partial), internal transcribed spacer 1 (ITS1) and internal transcribed spacer 2 (ITS2), strain BBA 69182	Striaticonidium cinctum	1892	1892	100%	0	90.13	2884	AJ301997.1
Fusarium napiforme strain CBS 748.97 small subunit ribosomal RNA gene, partial sequence; internal transcribed spacer 1, 5.8S ribosomal RNA gene, and internal transcribed spacer 2, complete sequence; and large subunit ribosomal RNA gene, partial sequence	Fusarium napiforme	1890	1890	84%	0	94.44	1374	MH862670.1
Clonostachys rosea voucher BBA 68698 18S ribosomal RNA gene, partial sequence; internal transcribed spacer 1, 5.8S ribosomal RNA gene, and internal transcribed spacer 2, complete sequence; and 28S ribosomal RNA gene, partial sequence	Clonostachys rosea	1890	1890	100%	0	90.17	1641	KT215192.1
Epichloe typhina strain E8 18S ribosomal RNA gene, internal transcribed spacer 1, 5.8S ribosomal RNA gene, internal transcribed spacer 2, and 28S ribosomal RNA gene, complete sequence	Epichloe typhina	1873	1873	100%	0	89.78	6014	KU710348.2
Myrothecium cinctum 18S rRNA gene, 5.8S rRNA gene, 28S rRNA gene (partial), internal transcribed spacer 1 (ITS1) and internal transcribed spacer 2 (ITS2), strain BBA 65670	Striaticonidium cinctum	1873	1873	100%	0	89.95	2855	AJ301996.1
Epichloe hybrida strain Lp1 18S ribosomal RNA gene, internal transcribed spacer 1, 5.8S ribosomal RNA gene, internal transcribed spacer 2, and 28S ribosomal RNA gene, complete sequence	Epichloe hybrida	1868	1868	100%	0	89.71	6014	KU710347.2
Myrothecium cinctum 18S rRNA gene, 5.8S rRNA gene, 28S rRNA gene (partial), internal transcribed spacer 1 (ITS1) and internal transcribed spacer 2 (ITS2), strain BBA 71018	Striaticonidium cinctum	1864	1864	100%	0	89.88	2872	AJ302004.1
Fusarium brachygibbosum strain NRRL 34033 18S ribosomal RNA gene, partial sequence; internal transcribed spacer 1, 5.8S ribosomal RNA gene, and internal transcribed spacer 2, complete sequence; and 28S ribosomal RNA gene, partial sequence	Fusarium brachygibbosum	1862	1862	78%	0	96.23	1142	GQ505450.1
Myrothecium sp. BBA69174 18S rRNA gene, 5.8S rRNA gene, 28S rRNA gene (partial), internal transcribed spacer 1 (ITS1) and internal transcribed spacer 2 (ITS2), strain BBA 69174	Myrothecium sp. BBA69174	1862	1862	100%	0	89.84	2878	AJ301998.1
Fusarium tricinctum isolate 05009 small subunit ribosomal RNA gene, partial sequence; internal transcribed spacer 1, 5.8S ribosomal RNA gene, and internal transcribed spacer 2, complete sequence; and large subunit ribosomal RNA gene, partial sequence	Fusarium tricinctum	1860	1860	78%	0	96.07	1627	MG274297.1
Fusarium tricinctum isolate DSM100325_DISC_RLCS08 small subunit ribosomal RNA gene, partial sequence; internal transcribed spacer 1, 5.8S ribosomal RNA gene, and internal transcribed spacer 2, complete sequence; and large subunit ribosomal RNA gene, partial sequence	Fusarium tricinctum	1855	1855	78%	0	95.76	1153	MT453281.1
Fusarium tricinctum isolate 07015 small subunit ribosomal RNA gene, partial sequence; internal transcribed spacer 1, 5.8S ribosomal RNA gene, and internal transcribed spacer 2, complete sequence; and large subunit ribosomal RNA gene, partial sequence	Fusarium tricinctum	1855	1855	78%	0	95.99	1627	MG274296.1
Fusarium sp. 2 MSD-2017 genomic DNA sequence contains 18S rRNA gene, ITS1, 5.8S rRNA gene, ITS2 and 28S rRNA gene, strain CPC 27813	Fusarium citricola	1855	1855	78%	0	96.06	1425	LT746246.1
Fusarium sp. CBS 122679 culture CBS:122679 18S ribosomal RNA gene, partial sequence; internal transcribed spacer 1, 5.8S ribosomal RNA gene, and internal transcribed spacer 2, complete sequence; and 28S ribosomal RNA gene, partial sequence	Fusarium sp. CBS 122679	1855	1855	85%	0	93.83	1519	EU552131.1
Stachybotrys dichroa 18S ribosomal RNA gene, partial sequence; internal transcribed spacer 1, 5.8S ribosomal RNA gene and internal transcribed spacer 2, complete sequence; and 28S ribosomal RNA gene, partial sequence	Memnoniella dichroa	1855	1855	100%	0	89.7	1476	AF081472.2
Clonostachys rosea 18S ribosomal RNA gene, partial sequence; internal transcribed spacer 1, 5.8S ribosomal RNA gene, and internal transcribed spacer 2, complete sequence; and 28S ribosomal RNA gene, partial sequence	Clonostachys rosea	1853	1853	100%	0	89.76	4319	MH047188.1
Fusarium sp. 1 MSD-2017 genomic DNA sequence contains 18S rRNA gene, ITS1, 5.8S rRNA gene, ITS2 and 28S rRNA gene, strain CPC 26973	Fusarium salinense	1853	1853	78%	0	96.06	1423	LT746241.1
Fusarium avenaceum isolate 0380 small subunit ribosomal RNA gene, partial sequence; internal transcribed spacer 1, 5.8S ribosomal RNA gene, and internal transcribed spacer 2, complete sequence; and large subunit ribosomal RNA gene, partial sequence	Fusarium avenaceum	1849	1849	78%	0	95.9	1627	MG274300.1
Uncultured Gibberella clone AC_2w_D08 18S ribosomal RNA gene, partial sequence; internal transcribed spacer 1, 5.8S ribosomal RNA gene, and internal transcribed spacer 2, complete sequence; and 28S ribosomal RNA gene, partial sequence	uncultured Gibberella	1849	1849	78%	0	95.9	1145	JF449525.1
Fusarium avenaceum isolate 0379 small subunit ribosomal RNA gene, partial sequence; internal transcribed spacer 1, 5.8S ribosomal RNA gene, and internal transcribed spacer 2, complete sequence; and large subunit ribosomal RNA gene, partial sequence	Fusarium avenaceum	1844	1844	78%	0	95.81	1627	MG274299.1
Fusarium proliferatum 18S ribosomal RNA gene, partial sequence; internal transcribed spacer 1, 5.8S ribosomal RNA gene, and internal transcribed spacer 2, complete sequence; and 28S ribosomal RNA gene, partial sequence	Fusarium proliferatum	1844	1844	79%	0	95.59	1172	HQ332533.1
Fusarium sp. 2 MT genomic DNA sequence contains ITS1, 5.8S rRNA gene, ITS2, 28S rRNA gene, isolate OrSaAg4	Fusarium sp. 2 MT	1842	1842	78%	0	95.88	1429	LT970824.1
Fusarium sp. NRRL 45994 18S ribosomal RNA gene, partial sequence; internal transcribed spacer 1, 5.8S ribosomal RNA gene, and internal transcribed spacer 2, complete sequence; and 28S ribosomal RNA gene, partial sequence	Fusarium sp. FTSC_grp2 KOD-2010	1840	1840	78%	0	95.81	1149	GQ505464.1
Fusarium sp. NRRL 36147 18S ribosomal RNA gene, partial sequence; internal transcribed spacer 1, 5.8S ribosomal RNA gene, and internal transcribed spacer 2, complete sequence; and 28S ribosomal RNA gene, partial sequence	Fusarium sp. FTSC_grp2 KOD-2010	1840	1840	78%	0	95.81	1149	GQ505452.1
Fusarium sp. 2 MT genomic DNA sequence contains ITS1, 5.8S rRNA gene, ITS2, 28S rRNA gene, isolate OrSaAg3	Fusarium sp. 2 MT	1838	1838	78%	0	95.8	1427	LT970823.1
Fusarium acuminatum genomic DNA sequence contains ITS1, 5.8S rRNA gene, ITS2, 28S rRNA gene, isolate TuBo5	Fusarium acuminatum	1838	1838	78%	0	95.8	1429	LT970802.1
Uncultured Gibberella clone AC_2w_H07 18S ribosomal RNA gene, partial sequence; internal transcribed spacer 1, 5.8S ribosomal RNA gene, and internal transcribed spacer 2, complete sequence; and 28S ribosomal RNA gene, partial sequence	uncultured Gibberella	1838	1838	78%	0	95.72	1145	JF449559.1
Uncultured Gibberella clone AC_2w_E11 18S ribosomal RNA gene, partial sequence; internal transcribed spacer 1, 5.8S ribosomal RNA gene, and internal transcribed spacer 2, complete sequence; and 28S ribosomal RNA gene, partial sequence	uncultured Gibberella	1838	1838	78%	0	95.72	1145	JF449537.1
Uncultured Gibberella clone AC_2w_E06 18S ribosomal RNA gene, partial sequence; internal transcribed spacer 1, 5.8S ribosomal RNA gene, and internal transcribed spacer 2, complete sequence; and 28S ribosomal RNA gene, partial sequence	uncultured Gibberella	1838	1838	78%	0	95.72	1145	JF449532.1
Fusarium acuminatum strain NRRL 54210 18S ribosomal RNA gene, partial sequence; internal transcribed spacer 1, 5.8S ribosomal RNA gene, and internal transcribed spacer 2, complete sequence; and 28S ribosomal RNA gene, partial sequence	Fusarium acuminatum	1838	1838	78%	0	95.8	1148	HM068318.1
Fusarium sp. NRRL 34036 18S ribosomal RNA gene, partial sequence; internal transcribed spacer 1, 5.8S ribosomal RNA gene, and internal transcribed spacer 2, complete sequence; and 28S ribosomal RNA gene, partial sequence	Fusarium sp. FTSC_grp1 KOD-2010	1838	1838	78%	0	95.8	1147	GQ505451.1
Fusarium sp. 2 MSD-2017 genomic DNA sequence contains 18S rRNA gene, ITS1, 5.8S rRNA gene, ITS2 and 28S rRNA gene, strain CPC 27069	Fusarium citricola	1836	1836	78%	0	95.72	1429	LT746243.1
Fusarium sp. 2 MSD-2017 genomic DNA sequence contains 18S rRNA gene, ITS1, 5.8S rRNA gene, ITS2 and 28S rRNA gene, strain CPC 27067	Fusarium citricola	1836	1836	78%	0	95.72	1428	LT746242.1
Fusarium sp. 2 MSD-2017 genomic DNA sequence contains 18S rRNA gene, ITS1, 5.8S rRNA gene, ITS2 and 28S rRNA gene, strain CPC 27805	Fusarium citricola	1834	1834	78%	0	95.72	1427	LT746245.1
Fusarium sp. 2 MSD-2017 genomic DNA sequence contains 18S rRNA gene, ITS1, 5.8S rRNA gene, ITS2 and 28S rRNA gene, strain CPC 27709	Fusarium citricola	1834	1834	78%	0	95.72	1429	LT746244.1
Fusarium sp. 1 MSD-2017 genomic DNA sequence contains 18S rRNA gene, ITS1, 5.8S rRNA gene, ITS2 and 28S rRNA gene, strain CPC 26403	Fusarium salinense	1834	1834	78%	0	95.72	1426	LT746239.1
Epichloe festucae Fl1 chromosome 4, complete sequence	Epichloe festucae Fl1	1832	5498	100%	0	89.27	3252422	CP031388.1
Fusarium proliferatum genomic DNA sequence contains ITS1, 5.8S rRNA gene, ITS2, 28S rRNA gene, isolate TuPo5	Fusarium proliferatum	1832	1832	78%	0	95.57	1412	LT970805.1
Fusarium sp. 1 MSD-2017 genomic DNA sequence contains 18S rRNA gene, ITS1, 5.8S rRNA gene, ITS2 and 28S rRNA gene, strain CPC 26457	Fusarium salinense	1832	1832	78%	0	95.71	1426	LT746240.1
Fusarium nelsonii strain NRRL 13338 18S ribosomal RNA gene, partial sequence; internal transcribed spacer 1, 5.8S ribosomal RNA gene, and internal transcribed spacer 2, complete sequence; and 28S ribosomal RNA gene, partial sequence	Fusarium nelsonii	1832	1832	78%	0	95.72	1147	GQ505434.1
Fusarium proliferatum isolate 05010 small subunit ribosomal RNA gene, partial sequence; internal transcribed spacer 1, 5.8S ribosomal RNA gene, and internal transcribed spacer 2, complete sequence; and large subunit ribosomal RNA gene, partial sequence	Fusarium proliferatum	1831	1831	78%	0	95.64	1624	MG274294.1
Stachybotrys chartarum strain ATCC 9182 18S ribosomal RNA gene, partial sequence; internal transcribed spacer 1, 5.8S ribosomal RNA gene and internal transcribed spacer 2, complete sequence; and 28S ribosomal RNA gene, partial sequence	Stachybotrys chlorohalonata	1831	1831	100%	0	89.37	1480	AF081468.2
Fusarium sp. isolate DSM100403_C41_RLCS05 small subunit ribosomal RNA gene, partial sequence; internal transcribed spacer 1, 5.8S ribosomal RNA gene, and internal transcribed spacer 2, complete sequence; and large subunit ribosomal RNA gene, partial sequence	Fusarium sp.	1829	1829	78%	0	95.41	1150	MT453291.1
Fusarium sp. 1 MT genomic DNA sequence contains ITS1, 5.8S rRNA gene, ITS2, 28S rRNA gene, isolate OrSaAg2	Fusarium sp. 1 MT	1829	1829	78%	0	95.71	1427	LT970821.1
Fusarium proliferatum genomic DNA sequence contains ITS1, 5.8S rRNA gene, ITS2, 28S rRNA gene, isolate MoSm18-2	Fusarium proliferatum	1829	1829	78%	0	95.56	1432	LT970810.1
Fusarium acuminatum strain NRRL 54212 18S ribosomal RNA gene, partial sequence; internal transcribed spacer 1, 5.8S ribosomal RNA gene, and internal transcribed spacer 2, complete sequence; and 28S ribosomal RNA gene, partial sequence	Fusarium acuminatum	1829	1829	77%	0	95.79	1137	HM068320.1
Fusarium caeruleum genomic DNA sequence contains 18S rRNA gene, ITS1, 5.8S rRNA gene, ITS2, 28S rRNA gene	Fusarium caeruleum	1825	1825	75%	0	96.56	1350	LR583695.1

## Sheet: elf-alpha
Description	Scientific Name	Max Score	Total Score	Query Cover	E value	Per. ident	Acc. Len	Accession
Fusarium aconidiale strain UBOCC-A-109005 translation elongation factor 1-alpha (tef1) gene, partial cds	Fusarium aconidiale	1247	1247	100%	0	99.85	679	MZ078246.1
Fusarium sp. ICMP 5227 culture ICMP:5227 translation elongation factor 1 (EF1a) gene, partial cds	Fusarium sp. ICMP 5227	1230	1230	98%	0	99.85	675	MG857225.1
Fusarium lateritium strain Fl23L-19An translation elongation factor 1 alpha (TEF1) gene, partial cds	Fusarium lateritium	1192	1192	96%	0	99.69	651	MZ191072.1
Fusarium juglandicola strain UBOCC-A-102014 translation elongation factor 1-alpha (tef1) gene, partial cds	Fusarium juglandicola	1175	1175	100%	0	97.95	680	MZ078245.1
Fusarium juglandicola strain UBOCC-A-101147 translation elongation factor 1-alpha (tef1) gene, partial cds	Fusarium juglandicola	1175	1175	100%	0	97.95	680	MZ078244.1
Fusarium juglandicola strain UBOCC-A-119001 translation elongation factor 1-alpha (tef1) gene, partial cds	Fusarium juglandicola	1175	1175	100%	0	97.95	680	MZ078243.1
Fusarium sp. 2 MSD-2017 partial tef1a gene for translation elongation factor 1 alpha, strain CPC 27805	Fusarium citricola	1160	1160	100%	0	97.51	698	LT746197.1
Fusarium sp. ICMP 5661 culture ICMP:5661 translation elongation factor 1 (EF1a) gene, partial cds	Fusarium sp. ICMP 5661	1158	1158	98%	0	97.92	676	MG857291.1
Fusarium sp. ICMP 1793 culture ICMP:1793 translation elongation factor 1 (EF1a) gene, partial cds	Fusarium sp. ICMP 1793	1158	1158	98%	0	97.92	674	MG857157.1
Fusarium sp. ICMP 1749 culture ICMP:1749 translation elongation factor 1 (EF1a) gene, partial cds	Fusarium sp. ICMP 1749	1158	1158	98%	0	97.92	676	MG857133.1
Fusarium sp. 2 MSD-2017 partial tef1a gene for translation elongation factor 1 alpha, strain CPC 27069	Fusarium citricola	1158	1158	99%	0	97.64	677	LT746195.1
Fusarium sp. ICMP 11498 culture ICMP:11498 translation elongation factor 1 (EF1a) gene, partial cds	Fusarium sp. ICMP 11498	1153	1153	98%	0	97.77	676	MG857432.1
Fusarium lateritium EF-1alpha gene, elongation factor 1alpha, partial sequence, strain: MAFF 235344	Fusarium lateritium	1153	1153	100%	0	97.36	679	AB674281.1
Fusarium sp. ICMP 13865 culture ICMP:13865 translation elongation factor 1 (EF1a) gene, partial cds	Fusarium sp. ICMP 13865	1149	1149	98%	0	97.62	677	MG857499.1
Fusarium sp. ICMP 15275 culture ICMP:15275 translation elongation factor 1 (EF1a) gene, partial cds	Fusarium sp. ICMP 15275	1147	1147	98%	0	97.62	676	MG857544.1
Fusarium lateritium strain Fl47S-18An translation elongation factor 1 alpha (TEF1) gene, partial cds	Fusarium lateritium	1142	1142	97%	0	97.89	661	MZ191070.1
Fusarium lateritium isolate E19/5-3 translation elongation factor 1 alpha (EF1) gene, partial cds	Fusarium lateritium	1133	1133	98%	0	97.31	667	MN976066.1
Fusarium sp. ICMP 9448 culture ICMP:9448 translation elongation factor 1 (EF1a) gene, partial cds	Fusarium sp. ICMP 9448	1099	1099	98%	0	96.28	677	MG857260.1
Fusarium sp. 2 MSD-2017 partial tef1a gene for translation elongation factor 1 alpha, strain CPC 27067	Fusarium citricola	1092	1092	94%	0	97.36	643	LT746194.1
Fusarium sp. 1 MSD-2017 partial tef1a gene for translation elongation factor 1 alpha, strain CPC 26457	Fusarium salinense	1051	1051	94%	0	96.27	642	LT746192.1
Fusarium sp. BBA 71608 translation elongation factor 1 alpha (EF1a) gene, partial cds	Fusarium sp. BBA 71608	1035	1035	100%	0	94.15	687	JX397848.1
Fusarium sp. 2 MT partial tef1a gene for translation elongation factor 1 alpha, isolate OrSaAg3	Fusarium sp. 2 MT	1029	1029	100%	0	94.01	715	LT970787.1
Fusarium flocciferum strain D27-1 translation elongation factor 1-alpha gene, partial cds	Fusarium flocciferum	1029	1029	100%	0	94.01	692	KY365594.1
Fusarium sp. MS-350B translation elongation factor 1 alpha gene, partial cds	Fusarium sp. MS-350B	1029	1029	100%	0	94.01	688	KC999515.1
Fusarium flocciferum strain F5C-2-3 translation elongation factor 1 alpha gene, partial cds	Fusarium flocciferum	1029	1029	100%	0	94.02	688	KC999486.1
Fusarium sp. F-418 translation elongation factor 1 alpha gene, partial cds	Fusarium sp. F-418	1029	1029	100%	0	94.01	687	KC999482.1
Fusarium sp. NRRL 52722 translation elongation factor alpha gene, partial cds	Fusarium sp. NRRL 52722	1029	1029	100%	0	94.01	970	JF740804.1
Fusarium cf. tricinctum strain PPRI20693 translation elongation factor 1-alpha gene, partial cds	Fusarium cf. tricinctum	1027	1027	90%	0	96.91	614	MH464151.1
Fusarium sp. ICMP 5299 culture ICMP:5299 translation elongation factor 1 (EF1a) gene, partial cds	Fusarium sp. ICMP 5299	1027	1027	98%	0	94.49	669	MG857257.1
Fusarium sp. ICMP 1799 culture ICMP:1799 translation elongation factor 1 (EF1a) gene, partial cds	Fusarium sp. ICMP 1799	1027	1027	98%	0	94.49	671	MG857152.1
Fusarium avenaceum strain D18-1 translation elongation factor 1-alpha gene, partial cds	Fusarium avenaceum	1027	1027	99%	0	94	683	KY365611.1
Fusarium torulosum strain BBA:64988 translation elongation factor 1 alpha gene, partial cds	Fusarium torulosum	1027	1027	100%	0	93.89	691	KC999494.1
Fusarium sp. 1 MSD-2017 partial tef1a gene for translation elongation factor 1 alpha, strain CPC 26403	Fusarium salinense	1026	1026	92%	0	96.33	625	LT746191.1
Fusarium flocciferum strain D15b-1 translation elongation factor 1-alpha gene, partial cds	Fusarium flocciferum	1026	1026	100%	0	93.88	684	KY365606.1
Fusarium sp. BBA 70265 translation elongation factor 1 alpha (EF1a) gene, partial cds	Fusarium sp. BBA 70265	1024	1024	100%	0	93.86	687	JX397846.1
Fusarium flocciferum strain TN185 translation elongation factor 1-alpha gene, partial cds	Fusarium flocciferum	1022	1022	100%	0	93.88	682	MK675304.1
Fusarium sp. ICMP 1752 culture ICMP:1752 translation elongation factor 1 (EF1a) gene, partial cds	Fusarium sp. ICMP 1752	1022	1022	98%	0	94.35	671	MG857144.1
Fusarium torulosum strain NRRL 52772 translation elongation factor alpha gene, partial cds	Fusarium torulosum	1020	1020	100%	0	93.73	972	JF740840.1
Fusarium sp. RMC F-419 translation elongation factor 1 alpha (EF1a) gene, partial cds	Fusarium sp. RMC F-419	1018	1018	100%	0	93.71	688	JX397861.1
Fusarium sp. 1 MT partial tef1a gene for translation elongation factor 1 alpha, isolate OrSaAg5	Fusarium sp. 1 MT	1016	1016	100%	0	93.73	714	LT970786.1
Fusarium flocciferum strain F5-89 translation elongation factor 1 alpha gene, partial cds	Fusarium flocciferum	1016	1016	100%	0	93.73	686	KC999485.1
Fusarium flocciferum strain F-424 translation elongation factor 1 alpha gene, partial cds	Fusarium flocciferum	1016	1016	100%	0	93.73	685	KC999484.1
Fusarium sp. NRRL 52714 translation elongation factor alpha gene, partial cds	Fusarium sp. NRRL 52714	1016	1016	100%	0	93.73	969	JF740796.1
Fusarium sp. 2 MSD-2017 partial tef1a gene for translation elongation factor 1 alpha, strain CPC 27709	Fusarium citricola	1013	1013	87%	0	97.64	599	LT746196.1
Fusarium flocciferum strain F-410 translation elongation factor 1 alpha gene, partial cds	Fusarium flocciferum	1011	1011	100%	0	93.59	686	KC999480.1
Fusarium reticulatum var. negundinis isolate 15/2.3.1 translation elongation factor 1-alpha-like (tef-1alpha) gene, partial sequence	Fusarium reticulatum var. negundinis	1011	1011	100%	0	93.44	715	DQ854864.1
Fusarium tricinctum isolate IM-WL-F68-14 translation elongation factor 1-alpha (EF1a) gene, partial cds	Fusarium tricinctum	1009	1009	98%	0	93.93	672	KT213363.1
Fusarium torulosum strain HMCK-16 translation elongation factor 1-alpha (tef1) gene, partial cds	Fusarium torulosum	1007	1007	100%	0	93.42	699	MK051164.1
Fusarium sp. NRRL 52720 translation elongation factor alpha gene, partial cds	Fusarium sp. NRRL 52720	1005	1005	100%	0	93.42	968	JF740802.1
Fusarium flocciferum isolate De2 translation elongation factor 1-alpha gene, partial cds	Fusarium flocciferum	1002	1002	98%	0	93.66	675	MH456850.1
Fusarium tricinctum isolate IM-WL-F26-10 translation elongation factor 1-alpha (EF1a) gene, partial cds	Fusarium tricinctum	1002	1002	98%	0	93.78	670	KT213336.1
Fusarium sp. NRRL 34036 translation elongation factor 1 (EF1) gene, partial cds	Fusarium sp. FTSC_grp1 KOD-2010	1002	1002	98%	0	93.63	680	GQ505419.1
Fusarium cf. tricinctum strain N255 translation elongation factor 1-alpha (tef) gene, partial cds	Fusarium cf. tricinctum	1000	1000	98%	0	93.64	671	MG588068.1
Fusarium avenaceum strain Q12-1 translation elongation factor 1-alpha gene, partial cds	Fusarium avenaceum	1000	1000	100%	0	93.27	685	KY365623.1
Fusarium avenaceum strain D7-3 translation elongation factor 1-alpha gene, partial cds	Fusarium avenaceum	1000	1000	100%	0	93.27	684	KY365608.1
Fusarium sp. DAOM 235613 translation elongation factor 1 alpha (EF1a) gene, partial cds	Fusarium sp. DAOM 235613	1000	1000	100%	0	93.27	685	JX397870.1
Fusarium tricinctum EF-1alpha gene, elongation factor 1alpha, partial sequence, strain: ATCC 38183	Fusarium tricinctum	1000	1000	100%	0	93.27	683	AB674264.1
Fusarium sp. DL-2019a isolate BL24 translation elongation factor 1-alpha (TEF1) gene, partial cds	Fusarium californicum	998	998	100%	0	93.15	689	MK878575.1
Fusarium flocciferum isolate Ar2 translation elongation factor 1-alpha gene, partial cds	Fusarium flocciferum	998	998	98%	0	93.64	673	MH456848.1
Fusarium flocciferum isolate GS-TS-ZC-1 translation elongation factor 1-alpha gene, partial cds	Fusarium flocciferum	998	998	98%	0	93.63	672	KT224190.1
Fusarium tricinctum isolate GS-WW-F23-13 translation elongation factor 1-alpha (EF1a) gene, partial cds	Fusarium tricinctum	998	998	98%	0	93.61	671	KT213362.1
Fusarium flocciferum strain NRRL 54147 translation elongation factor 1-alpha (EF1) gene, partial cds	Fusarium flocciferum	996	996	97%	0	93.87	667	MH582390.1
Fusarium tricinctum isolate SPF003 translation elongation factor 1-alpha (tef1) gene, partial cds	Fusarium tricinctum	996	996	100%	0	93.13	682	MG704914.1
Fusarium tricinctum isolate SPF001 translation elongation factor 1-alpha (tef1) gene, partial cds	Fusarium tricinctum	996	996	100%	0	93.13	687	MG990939.1
Fusarium tricinctum strain MBC7928 translation elongation factor 1-alpha gene, partial cds	Fusarium tricinctum	996	996	100%	0	93.13	682	KP639702.1
Fusarium tricinctum strain TMW:4.0174 translation elongation factor 1 alpha (EF1a) gene, partial cds	Fusarium tricinctum	996	996	100%	0	93.13	687	JX397850.1
Fusarium tricinctum strain 4/3069/2 translation elongation factor 1 alpha gene, partial cds	Fusarium tricinctum	996	996	100%	0	93.13	690	EU744837.1
Fusarium reticulatum strain CML 3529 translation elongation factor 1-alpha (EF1) gene, partial cds	Fusarium reticulatum	994	994	99%	0	93.13	683	MK572756.1
Fusarium flocciferum isolate Kh1 translation elongation factor 1-alpha gene, partial cds	Fusarium flocciferum	994	994	98%	0	93.62	671	MH456851.1
Fusarium avenaceum strain G17XY4-9 translation elongation factor-1 alpha gene, partial cds	Fusarium avenaceum	994	994	100%	0	93.13	694	MG670367.1
Fusarium torulosum strain NRRL 52772 translation elongation factor 1-alpha (EF1) gene, partial cds	Fusarium torulosum	994	994	97%	0	93.72	670	MH582397.1
Fusarium avenaceum strain D33-1 translation elongation factor 1-alpha gene, partial cds	Fusarium avenaceum	994	994	100%	0	93.13	685	KY365601.1
Fusarium sp. strain NRRL 34036 translation elongation factor 1-alpha (EF1) gene, partial cds	Fusarium sp.	992	992	97%	0	93.7	669	MH582380.1
Fusarium avenaceum isolate L5 translation elongation factor 1-alpha gene, partial cds	Fusarium avenaceum	992	992	100%	0	93.13	1064	KP964905.1
Fusarium avenaceum isolate Z337 translation elongation factor 1-alpha (TEF1) gene, partial cds	Fusarium avenaceum	992	992	100%	0	93.13	686	KP400709.1
Fusarium avenaceum strain S5A-10-05 translation elongation factor 1 alpha gene, partial cds	Fusarium avenaceum	992	992	100%	0	93.13	684	KC999536.1
Fusarium avenaceum isolate YNF16-15 elongation factor 1a (tef1) gene, partial cds	Fusarium avenaceum	992	992	100%	0	93.13	709	MT237775.1
Fusarium avenaceum translation elongation factor 1 alpha gene, partial cds	Fusarium avenaceum	992	992	100%	0	93.13	692	JX402176.1
Fusarium avenaceum strain BBA:64151 translation elongation factor 1 alpha (EF1a) gene, partial cds	Fusarium avenaceum	992	992	100%	0	93.13	684	JX397838.1
Fusarium avenaceum strain F1231 translation elongation factor 1-alpha (EF1) gene, partial cds	Fusarium avenaceum	992	992	100%	0	93.13	684	MN958287.1
Fusarium avenaceum strain F1102 translation elongation factor 1-alpha (EF1) gene, partial cds	Fusarium avenaceum	992	992	100%	0	93.13	683	MN958277.1
Fusarium sp. NRRL 25130 translation elongation factor alpha gene, partial cds	Fusarium sp. NRRL 25130	992	992	100%	0	93.13	967	JF740753.1
Fusarium avenaceum strain CC39 translation elongation factor 1 alpha-like gene, partial sequence	Fusarium avenaceum	992	992	100%	0	93.13	686	EU744842.1
Fusarium avenaceum strain CC33 translation elongation factor 1 alpha gene, partial cds	Fusarium avenaceum	992	992	100%	0	93.13	687	EU744841.1
Fusarium avenaceum strain CC32 translation elongation factor 1 alpha gene, partial cds	Fusarium avenaceum	992	992	100%	0	93.13	687	EU744840.1
Fusarium flocciferum strain NRRL 52714 translation elongation factor 1-alpha (EF1) gene, partial cds	Fusarium flocciferum	990	990	97%	0	93.72	667	MH582384.1
Fusarium avenaceum strain KU Fa31 elongation factor 1a (tef1) gene, partial cds	Fusarium avenaceum	990	990	99%	0	93.12	681	MG674555.1
Fusarium avenaceum strain KU Fa61 elongation factor 1a (tef1) gene, partial cds	Fusarium avenaceum	990	990	99%	0	93.12	678	MG674546.1
Fusarium tricinctum strain BBA:64485 translation elongation factor 1 alpha (EF1a) gene, partial cds	Fusarium tricinctum	990	990	100%	0	92.98	687	JX397841.1
Fusarium sp. BBA 70476 translation elongation factor 1 alpha (EF1a) gene, partial cds	Fusarium sp. BBA 70476	990	990	100%	0	92.98	687	JX397837.1
Fusarium avenaceum EF-1alpha gene, elongation factor 1alpha, partial sequence, strain: MAFF 239206	Fusarium avenaceum	990	990	100%	0	92.98	694	AB674293.1
Fusarium tricinctum EF-1alpha gene, elongation factor 1alpha, partial sequence, strain: CBS 393.93	Fusarium tricinctum	990	990	100%	0	92.98	684	AB674263.1
Fusarium avenaceum isolate YNSF16-66 elongation factor 1a (tef1a) gene, partial cds	Fusarium avenaceum	989	989	100%	0	92.98	710	MK185024.1
Fusarium avenaceum strain F1452 translation elongation factor 1-alpha (EF1) gene, partial cds	Fusarium avenaceum	989	989	99%	0	93.11	678	MK572750.1
Fusarium avenaceum isolate F.a.1 translation elongation factor 1-alpha gene, partial cds	Fusarium avenaceum	989	989	100%	0	92.98	689	MK000734.1
Fusarium avenaceum strain D1-2 translation elongation factor 1-alpha gene, partial cds	Fusarium avenaceum	989	989	100%	0	92.98	683	KY365607.1
Fusarium avenaceum strain D24-4 translation elongation factor 1-alpha gene, partial cds	Fusarium avenaceum	989	989	100%	0	92.98	680	KY365598.1
Fusarium avenaceum isolate M247 translation elongation factor 1-alpha (TEF1) gene, partial cds	Fusarium avenaceum	989	989	100%	0	92.98	684	KP400697.1
Fusarium avenaceum strain F1234 translation elongation factor 1-alpha (EF1) gene, partial cds	Fusarium avenaceum	989	989	100%	0	92.98	685	MN958288.1
Fusarium avenaceum strain F1164 translation elongation factor 1-alpha (EF1) gene, partial cds	Fusarium avenaceum	989	989	100%	0	92.98	684	MN958283.1
