# Supplementary material for: Draft Genome Sequence of a New Fusarium Isolate Belonging to Fusarium tricinctum Species Complex Collected From Hazelnut in Central Italy
Source: Front Plant Sci. 2021 Dec 16;12:788584. doi: 10.3389/fpls.2021.788584 (PMC8718101; doi:10.3389/fpls.2021.788584)
Supplement: Supplementary Figure 1 — Phylogenetic tree of RPB1 and RPB2 concatenated sequences among FTSC strains. The nucleotide sequence of RPB1 and RPB2 genes of a selection of 63 strains belonging to the FTSC were concatenated, aligned, and used to build a ML tree using RAxML, from which only bootstraps higher than 60 are shown. [file Data_Sheet_1.zip › Supplementary Table 3.XLSX]

## Sheet: SupplementaryTable3
Query sequence	query length	subject ID	sub start	sub end	% ident	aln length	evalue	subject sequence
Gibberella_avenacea_enniatin_EF029060.1_synthetase_(Esyn1)	587	contig_12	1031098	1030512	91.312	587	0	CGATGCTATTCACACCCTCCATAACGGCCAAGTCCCTCACGATGTCCTCGAGATCGGTACTGGTAGTGGTATGATCCTGTTCAACCTCAACTCAGGCCTCCAGAGCTACGCTGGTCTCGATCCATCCAAGTCAGCAGTCGAGTTCGTCAATAGAGCCATCGAGTCCTCGCCCAAATTCGCCGGAAAAGCCAAGGTCCACGTCGGCATGGCCACAGATGTCAACAAACTAGGCGAACTACACCCCGATCTCGTCGTCTTCAACTCAGTCGTTCAGTATTTCCCAACACCCGAGTATCTCGCCGAGGTCATCGACGGGCTCATCGCCATCCCCAGCGTCAAGCGCATCTTCCTCGGCGACATCAGATCCTACGCTACAAACCGACACTTCCTCGCTGCACG…
Fusarium_odoratissimum_NRRL_54006_enniatin_NW_022158785.1:35508-45489	9982	contig_12	1037237	1027908	70.278	9434	0	AAGTTTCTCGATCTCTCGGCCTAGGCCAAGACAAGATCGAGAACATCTTCCCCGGCACGCCCTTCCAGAGGGATGTCATAGACTGCGCAGCAGACAACAAGCAGCGCGCCGTGGGCCATGCTATCTTTGAAATCCCCAAAGATATAGATGCTGCGCGTCTAGCGTCTGCGTGGAAGGAAACTGTGCTGCACACCCCCGCCCTGCGGACTTGCACGTTTACTTCCAAATCTGGGGATGTGTTCCAGGTCGTCCTCAGAGATAGCTTTGTCTTCTCGTGGATGTCTGGACCGTCTGTGGATCTCAAGGAGGCCGTCGTGCAGGATGAGGCTGCTGCTGCTTTGGCTGGCCCGCGCTGCAACCGCTTCGTTCTTCTTGAGGACCCTGATACAAAGGAGCGTC…
Fusarium_oxysporum_NRRL_32931_enniatin_NW_022158526.1:2868778-2878756	9979	contig_12	1037237	1027908	70.206	9428	0	AAGTTTCTCGATCTCTCGGCCTAGGCCAAGACAAGATCGAGAACATCTTCCCCGGCACGCCCTTCCAGAGGGATGTCATAGACTGCGCAGCAGACAACAAGCAGCGCGCCGTGGGCCATGCTATCTTTGAAATCCCCAAAGATATAGATGCTGCGCGTCTAGCGTCTGCGTGGAAGGAAACTGTGCTGCACACCCCCGCCCTGCGGACTTGCACGTTTACTTCCAAATCTGGGGATGTGTTCCAGGTCGTCCTCAGAGATAGCTTTGTCTTCTCGTGGATGTCTGGACCGTCTGTGGATCTCAAGGAGGCCGTCGTGCAGGATGAGGCTGCTGCTGCTTTGGCTGGCCCGCGCTGCAACCGCTTCGTTCTTCTTGAGGACCCTGATACAAAGGAGCGTC…
Fusarium_oxysporum_f._cucumerinum_enniatin_KP000028.1	9399	contig_12	1037304	1027909	86.53	9406	0	ATGTCACTTCATACCCCAAGAGACGGTCATCAAGACCCAGCGTTATCCTCAAACGCCCTCTGCGAACAAGTTTCTCGATCTCTCGGCCTAGGCCAAGACAAGATCGAGAACATCTTCCCCGGCACGCCCTTCCAGAGGGATGTCATAGACTGCGCAGCAGACAACAAGCAGCGCGCCGTGGGCCATGCTATCTTTGAAATCCCCAAAGATATAGATGCTGCGCGTCTAGCGTCTGCGTGGAAGGAAACTGTGCTGCACACCCCCGCCCTGCGGACTTGCACGTTTACTTCCAAATCTGGGGATGTGTTCCAGGTCGTCCTCAGAGATAGCTTTGTCTTCTCGTGGATGTCTGGACCGTCTGTGGATCTCAAGGAGGCCGTCGTGCAGGATGAGGCTGCT…
Fusarium_oxysporum_f._sp._lycopersici_4287_enniatin_NC_030995.1:2581135-2590801	9667	contig_12	1037237	1028153	70.194	9186	0	AAGTTTCTCGATCTCTCGGCCTAGGCCAAGACAAGATCGAGAACATCTTCCCCGGCACGCCCTTCCAGAGGGATGTCATAGACTGCGCAGCAGACAACAAGCAGCGCGCCGTGGGCCATGCTATCTTTGAAATCCCCAAAGATATAGATGCTGCGCGTCTAGCGTCTGCGTGGAAGGAAACTGTGCTGCACACCCCCGCCCTGCGGACTTGCACGTTTACTTCCAAATCTGGGGATGTGTTCCAGGTCGTCCTCAGAGATAGCTTTGTCTTCTCGTGGATGTCTGGACCGTCTGTGGATCTCAAGGAGGCCGTCGTGCAGGATGAGGCTGCTGCTGCTTTGGCTGGCCCGCGCTGCAACCGCTTCGTTCTTCTTGAGGACCCTGATACAAAGGAGCGTC…
Fusarium_scirpi_ENA|Z18755|Z18755.3_esyn1_gene_for_enniatin_synthetase.	10934	contig_12	1038289	1027817	85.063	10531	0	ACAACATCGCCCGCTTGGAG-AAAAGCCGCTTACGAGCACCCCATATTGGGAAATTCCATCACC-ACCGAGATGCTAGATAGGACGTAACATTGCATAGTCCTTTTG--TTGGGACGGCC-----CTTGGCATTGAAATAAACTTTGCTGATCACGTACCCGATGTGAGAGATCGCGAAG-AAACGCGTGTACCATACCACCAAGATGTCACATCGCTTAGCGTAACGAGAAGGTGC-TAGAGAGGTTACAGGGCTGAGCCAGCGGTATCCTTCCGACGATGTGTTCATATATGGTGATTTCTGCAGTGAACGTGATGTTTCGATTGGTAACCTGAGGGGTTTTCACGGCTGCATCTGCATATAGGATTCCGGGGAAATGGGATGTCTCTTGGCGTATA…
Fusarium_subglutinans_strain_NRRL_66333_enniatin_chromosome_NW_023502434.1:2388-11918	9531	contig_12	1037230	1027929	69.035	9417	0	TCGATCTCTCGGCCTAGGCCAAGACAAGATCGAGAACATCTTCCCCGGCACGCCCTTCCAGAGGGATGTCATAGACTGCGCAGCAGACAACAAGCAGCGCGCCGTGGGCCATGCTATCTTTGAAATCCCCAAAGATATAGATGCTGCGCGTCTAGCGTCTGCGTGGAAGGAAACTGTGCTGCACACCCCC-GCCCTGCGGACTTGCACGTTTACTTCCAAATCTGGGGATGTGTTCCAGGTCGTCCTCAGAGATAGCTTTGTCTTCTCGTGGATGTCTGGACCGTCTGTGGATCTCAAGGAGGCCGTCGTGCAGGATGAGGCTG---CTGCTGCTTTGGCTGGCCCGCGCTGCAACCGCTTCGTTCTTCTTGAGGACCCTGATACAAAGGAGCGTCACC…
Fusarium_tjaetaba_strain_NRRL_66243_enniatin_NW_023501408.1:186341-195754	9414	contig_12	1037237	1027930	68.84	9419	0	AAGTTTCTCGATCTCTCGGCCTAGGCCAAGACAAGATCGAGAACATCTTCCCCGGCACGCCCTTCCAGAGGGATGTCATAGACTGCGCAGCAGACAACAAGCAGCGCGCCGTGGGCCATGCTATCTTTGAAATCCCCAAAGATATAGATGCTGCGCGTCTAGCGTCTGCGTGGAAGGAAACTGTGCTGCACACCCCCGCCCTGCGGACTTGCACGTTTACTTCCAAATCTGGGGATGTGTTCCAGGTCGTCCTCAGAGATAGCTTTGTCTTCTCGTGGATGTCTGGACCGTCTGTGGATCTCAAGGAGGCCGTCGTGCAGGATGAGGCTG---CTGCTGCTTTGGCTGGCCCGCGCTGCAACCGCTTCGTTCTTCTTGAGGACCCTGATACAAAGGAGC…
Fusarium_tricinctum 104_OVTS02000013.1:514509:503968	10542	contig_12	1038278	1027861	86.367	10504	0	CGCTTGGA-GAAAAGCCGCTTACGAGCACCCCATATTGGG-AAATTCCATCACCACCGAGATGCTAGATAGGACGTAACATTGCATAGTCCTTTTGTT--GGGACG-GC----CCTTGGCATTGAAATAAACTTTGCTGATCACGTACCCGATGT-GA-GA--G-ATCGCGAAGAAACGCGTGTACCATACCACCAAGATGTCACATCGCTTAGCGTAACG-AGAAGGTG-CTAGAGAGGTTACAGGGCTGAGC-CA-GCGGTA-TCC-TT-CCGACGATGTGT-TC-ATATATGGTGATTTCTGCAGTGA-ACGTGATG-TTTCGATTGGTAACCTGAGGGGTTTTCACGGCTGCATCTGCATATAGGATTCCGGGGAAATGGGATGTCTCTTGGCGT…
